# Supplementary material for: Benefits of Huang Lian mediated by gut microbiota on HFD/STZ-induced type 2 diabetes mellitus in mice
Source: Front Endocrinol (Lausanne). 2023 Jan 18;14:1120221. doi: 10.3389/fendo.2023.1120221 (PMC9889990; doi:10.3389/fendo.2023.1120221)
Supplement: Supplementary file 1 [file Table_1.xlsx]

## Sheet: Sheet1
The differential metabolites between DM group and NC group, or DM-HL group and DM group, or DM-HL group and NC group.
KEGG ID	Metabolite name	Description	NC vs DM				DM-HL vs DM				DM-HL vs NC
			FDR	Siginificance	LOG2(FC)	Increase (↑) or decrease (↓) in DM	FDR	Significance	LOG2(FC)	Increase (↑) or decrease (↓) in DM-HL	FDR	Significance	LOG2(FC)	Increase (↑) or decrease (↓) in DM-HL
C00493	Shikimic acid	Amino acid	0.0399	*	1.15	↓	0.328		0.222		0.106		1.372
C00417	cis-Aconitic acid	Carbohydrate	0.0307	*	1.673	↓	0.106		-1.217		0.382		0.456
C02494	1-Methyladenosine	Nucleotide	0.0221	*	2.856	↓	0.0771		-1.721		0.0425		1.135
C06757	4-Methylbenzyl alcohol	Xenobiotics	0.0223	*	3.377	↓	0.0434		-5.935		0.622		-2.557
C06044	Tyrosol	Amino acid	0.0307	*	4.712	↓	0.00419		-6.623		0.575		-1.911
C07370	Prednisone	Unknow	0.0221	*	-2.205	↑	0.497		-0.536		0.00674		-2.741
C00227	Acetylphosphate	Carbohydrate	0.0494	*	-2.125	↑	0.457		0.445		0.0225		-1.68
C13693	4,5,6,7-Tetrahydroisoxazolo(5,4-c)pyridin-3-ol	Unknow	0.0331	*	-3.531	↑	0.771		0.295		0.0146		-3.236
C07020	Gemfibrozil	Unknow	0.0221	*	-7.844	↑	0.497		0.501		0.00674		-7.343
C02990	Palmitoyl-L-carnitine	Lipid	0.0331	*	-1.641	↑	0.0262		0.756		0.0913		-0.885
C01780	Aldosterone	Lipid	0.0331	*	-1.929	↑	0.0686		0.952		0.126		-0.977
C08893	Convallasaponin A	Unknow	0.0399	*	-1.782	↑	0.122		0.87		0.171		-0.912
C00489	Glutaric acid	Amino acid	0.0221	*	-2.703	↑	0.497		0.537		0.0188		-2.166
C21850	3-Bromo-4-hydroxybenzoate	Unknow	0.0272	*	-2.989	↑	0.157		1.059		0.0425		-1.931
C00330	Deoxyguanosine	Nucleotide	0.0331	*	2.077	↓	0.0111	*	-1.261	↑	0.262		0.816
C20926	gamma-Glutamyltyramine	Energy	0.0223	*	2.659	↓	0.00524	**	-4.482	↑	0.106		-1.823
C00548	Phenyl acetate	Unknow	0.0221	*	1.033	↓	0.00388	**	1.039	↓	0.00674	**	2.072	↓
C01762	Xanthosine	Nucleotide	0.0399	*	2.043	↓	0.529		1.191		0.00674	**	3.235	↓
C00385	Xanthine	Nucleotide	0.0272	*	1.792	↓	0.728		0.569		0.00674	**	2.361	↓
C03492	D-4-Phosphopantothenate	Cofactors and Vitamins	0.0223	*	2.906	↓	0.685		1.834		0.00674	**	4.74	↓
C01965	Trimethoprim	Unknow	0.0331	*	1	↓	0.57		0.399		0.0146	*	1.399	↓
C00242	Guanine	Nucleotide	0.0494	*	2.784	↓	0.839		0.086		0.0225	*	2.87	↓
C00106	Uracil	Nucleotide	0.0221	*	1.414	↓	0.328		-0.287		0.00674	**	1.127	↓
C00380	Cytosine	Nucleotide	0.0223	*	1.911	↓	0.106		-0.457		0.00674	**	1.454	↓
C00387	Guanosine	Nucleotide	0.0221	*	2.854	↓	0.0189		-0.887		0.00674	**	1.967	↓
C00299	Uridine	Nucleotide	0.0221	*	1.997	↓	0.301		-0.425		0.00674	**	1.572	↓
C00559	Deoxyadenosine	Nucleotide	0.0223	*	-2.706	↑	0.0372		-0.955		0.00674	**	-3.66	↑
C06804	Acetaminophen	Xenobiotics	0.0307	*	-1.387	↑	0.0372		-0.521		0.00674	**	-1.907	↑
C00153	Niacinamide	Cofactors and Vitamins	0.0223	*	-2.948	↑	0.685		-0.161		0.00674	**	-3.108	↑
C10812	Piperonal	Unknow	0.0221	*	-5.233	↑	0.961		0.024		0.00674	**	-5.209	↑
C02614	(S)-2-Methylmalate	Carbohydrate	0.0331	*	-1.914	↑	0.839		0.16		0.00979	**	-1.754	↑
C01732	Mesaconate	Carbohydrate	0.0221	*	-2.017	↑	0.771		0.275		0.00979	**	-1.742	↑
C00065	L-Serine	Amino acid	0.0221	*	-2.073	↑	0.839		0.229		0.00979	**	-1.844	↑
C00180	Benzoate	Xenobiotics	0.0223	*	-1.764	↑	0.641		0.307		0.0121	*	-1.458	↑
C11142	Dimethyl sulfone	Energy	0.0223	*	-1.758	↑	0.728		0.343		0.00979	**	-1.416	↑
C21030	(R)-Methylmalonate semialdehyde	Unknow	0.0223	*	-1.92	↑	0.57		0.305		0.00826	**	-1.616	↑
C00049	L-Aspartic acid	Amino acid	0.0307	*	-1.636	↑	0.685		0.383		0.0273	*	-1.253	↑
C02452	Perillyl alcohol	Lipid	0.177		-0.882		0.00388	**	2.617	↓	0.0273		1.735	↓
C16185	(4Z,7Z,10Z,13Z,16Z,19Z)-Docosahexaenoic acid ethyl ester	Unknow	0.403		-0.507		0.00333	**	2.941	↓	0.00674	**	2.434	↓
C05284	11b-Hydroxyandrost-4-ene-3,17-dione	Lipid	0.514		-0.265		0.00333	**	2.292	↓	0.00674	**	2.028	↓
C21570	4-Methoxy-2,2-bipyrrole-5-carbaldehyde	Unknow	0.241		-0.512		0.00333	**	1.847	↓	0.00826	**	1.335	↓
C12115	3-Amino-4-hydroxybenzoate	Unknow	0.682		0.125		0.00333	**	2.636	↓	0.00674	**	2.761	↓
C02528	Chenodeoxycholic acid	Lipid	0.256		-0.544		0.00333	**	2.662	↓	0.0225	*	2.119	↓
C07591	Phenacetin	Unknow	0.256		0.73		0.00333	**	2.94	↓	0.00674	**	3.67	↓
C17658	Isolithocholic acid	Lipid	0.649		0.119		0.00333	**	4.037	↓	0.00826	**	4.156	↓
C21643	3-Dehydro-scyllo-inosose	Carbohydrate	0.0924		0.783		0.00667	**	1.368	↓	0.00674	**	2.151	↓
C16969	Hellebrigenin	Lipid	0.302		0.573		0.0111	*	1.415	↓	0.00674	**	1.987	↓
C03962	Menthyl pyrrolidone carboxylate	Lipid	0.146		0.907		0.00801	**	1.97	↓	0.00674	**	2.878	↓
C07441	Phenylephrine	Xenobiotics	0.823		-0.025		0.00333	**	3.715	↓	0.00674	**	3.69	↓
C02710	N-Acetylleucine	Amino acid	0.682		0.268		0.00333	**	5.174	↓	0.00674	**	5.441	↓
C03203	1-Hydroxy-2-naphthoate	Xenobiotics	0.514		0.186		0.00419	**	1.107	↓	0.00674	**	1.293	↓
C10682	(-)-Matairesinol	Unknow	0.56		0.224		0.00333	**	1.626	↓	0.00674	**	1.85	↓
C11118	N-Methyl-2-pyrrolidinone	Unknow	0.279		-0.249		0.00333	**	-9.787	↑	0.00674	**	-10.035	↑
C02513	3-Dehydroecdysone	Lipid	0.483		0.536		0.00333	**	-3.955	↑	0.00674	**	-3.419	↑
C00183	L-Valine	Amino acid	0.483		0.384		0.00333	**	-1.904	↑	0.00674	**	-1.52	↑
C04137	D-Octopine	Amino acid	0.719		0.641		0.00333	**	-3.826	↑	0.00826	**	-3.185	↑
C00757	Berberine	Unknow	0.483		1.84		0.00333	**	-13.982	↑	0.00674	**	-12.143	↑
C02427	Homocitrulline	Amino acid	0.719		0.357		0.00333	**	-1.653	↑	0.0121	*	-1.296	↑
C06442	4-Acetamido-2-aminobutanoic acid	Amino acid	0.241		0.241		0.00333	**	-1.567	↑	0.00674	**	-1.326	↑
C00674	Androstanedione	Lipid	0.514		-0.491		0.00905	**	-1.429	↑	0.0121	*	-1.92	↑
C08918	Yamogenin	Unknow	0.514		-0.52		0.0189	*	-1.349	↑	0.0146	*	-1.868	↑
C02918	1-Methylnicotinamide	Cofactors and Vitamins	0.76		-0.491		0.00333	**	-5.639	↑	0.00674	**	-6.13	↑
C00611	N-Acetyllactosamine	Unknow	0.788		0.208		0.00419	**	-2.366	↑	0.0121	*	-2.159	↑
C07080	Loperamide	Unknow	0.448		-1.278		0.00333	**	-4.215	↑	0.00674	**	-5.493	↑
C17949	N-Acetyldemethylphosphinothricin	Amino acid	0.336		-0.977		0.00419	**	-3.09	↑	0.00674	**	-4.067	↑
C02138	Boc-Asn-OPhNO2	Unknow	0.682		0.126		0.00333	**	-4.654	↑	0.00674	**	-4.529	↑
C00019	S-Adenosylmethionine	Cofactors and Vitamins	0.823		-0.316		0.00333	**	-4.751	↑	0.00674	**	-5.067	↑
C16496	3-Epiecdysone	Lipid	0.719		0.303		0.00333	**	-4.739	↑	0.00674	**	-4.436	↑
C05122	Taurocholic acid	Lipid	0.682		-2.448		0.00419	**	-4.139	↑	0.00674	**	-6.587	↑
C00245	Taurine	Amino acid	0.945		-0.1		0.0189	*	-1.544	↑	0.0188	*	-1.645	↑
C05123	2-Hydroxyethanesulfonate	Amino acid	0.158		2.576		0.00333	**	-5.775	↑	0.00674	**	-3.199	↑
C05490	11-Dehydrocorticosterone	Lipid	0.302		-0.64		0.00905	**	-1.573	↑	0.0188	*	-2.213	↑
C16499	26-Hydroxyecdysone	Lipid	0.215		-1.363		0.00333	**	-3.16	↑	0.00674	**	-4.523	↑
C05944	Pantothenol	Cofactors and Vitamins	0.911		-4.978		0.0163	*	-2.362	↑	0.00674	**	-7.34	↑
C03663	2,4-Dihydroxyacetophenone	Unknow	0.788		-2.287		0.0224	*	-2.226	↑	0.00674	**	-4.514	↑
C00072	Ascorbate	Cofactors and Vitamins	0.195		0.41		0.0163		1.036		0.00979	**	1.446	↓
C16509	14alpha-Hydroxy-5beta-cholest-7-ene-3,6-dione	Lipid	0.514		-0.449		0.00333	**	2.907	↓	0.00979		2.458
C01176	17-HYDROXYPROGESTERONE	Lipid	0.138		-1.078		0.00333	**	3.864	↓	0.0188		2.786
C01727	Lumichrome	Cofactors and Vitamins	0.0614		-1.58		0.00801	**	2.588	↓	0.106		1.008
C07360	Oxybutynin	Unknow	0.336		-0.322		0.0163	*	1.531	↓	0.052		1.209
C20270	Copal-8-ol diphosphate	Lipid	0.98		0.335		0.00905	**	1.956	↓	0.0425		2.291
C03283	L-2,4-diaminobutyric acid	Amino acid	0.911		0.083		0.00388	**	1.979	↓	0.0146		2.062
C00439	Formiminoglutamic acid	Amino acid	0.598		0.518		0.00905	**	1.123	↓	0.0225		1.64
C03290	L-threo-3-Phenylserine	Unknow	0.911		0.041		0.00333	**	4.324	↓	0.00674		4.365
C10480	Myristicin	Unknow	0.682		0.32		0.00419	**	2.379	↓	0.0121		2.7
C02140	Corticosterone	Lipid	0.76		0.175		0.00333	**	1.077	↓	0.126		1.252
C00166	Phenylpyruvic acid	Amino acid	0.76		0.199		0.0224	*	1.285	↓	0.0425		1.484
C10164	Picolinic acid	Amino acid	0.256		0.819		0.0312	*	1.086	↓	0.0146		1.905
C14749	19(S)-HETE	Lipid	0.0924		-1.422		0.0135	*	2.052	↓	0.932		0.63
C14825	9,10-Epoxyoctadecenoic acid	Lipid	0.366		-0.555		0.0135	*	1.674	↓	0.197		1.119
C08042	Nitrofurazone	Unknow	0.865		-0.19		0.0111	*	1.553	↓	0.228		1.363
C12724	Ethynodiol Diacetate	Lipid	0.336		-0.432		0.0434	*	1.368	↓	0.052		0.936
C21602	(1H-Indol-3-yl)-N-methylmethanamine	Unknow	0.138		2.058		0.0135	*	-2.424	↑	0.524		-0.366
C05512	Deoxyinosine	Nucleotide	0.12		1.71		0.00667	**	-1.352	↑	0.672		0.358
C02431	L-Rhamnofuranose	Carbohydrate	0.215		1.191		0.0224	*	-1.385	↑	0.672		-0.195
C07713	Nitrendipine	Unknow	0.279		1.249		0.00524	**	-1.458	↑	0.338		-0.209
C00212	Adenosine	Nucleotide	0.945		1.024		0.0189	*	-1.554	↑	0.106		-0.531
C08493	1H-Indole-3-carboxaldehyde	Unknow	0.514		1.006		0.0189	*	-1.15	↑	0.932		-0.144
C00695	Allocholic acid	Lipid	0.177		0.735		0.0135	*	-2.013	↑	0.0913		-1.278
C01984	Mandelic acid	Xenobiotics	0.302		0.277		0.00333	**	-2.584	↑	0.00674		-2.307
C07122	Melphalan	Unknow	0.215		1.032		0.00905	**	-1.32	↑	0.431		-0.288
C02835	Imidazoleacetic acid	Amino acid	0.56		0.722		0.00524	**	-1.381	↑	0.171		-0.659
C00919	Choline sulfate	Unknow	0.366		1.821		0.00333	**	-5.727	↑	0.00826		-3.906
C05465	Taurochenodesoxycholic acid	Lipid	0.76		0.177		0.00388	**	-3.906	↑	0.00979		-3.729
C06313	Biopterin	Cofactors and Vitamins	0.195		1.974		0.0111	*	-2.231	↑	0.197		-0.257
C02242	7-Methylguanine	Unknow	0.195		1.203		0.00905	**	-1.977	↑	0.0769		-0.774
C20674	N7-Methylguanosine	Unknow	0.146		1.111		0.00419	**	-1.712	↑	0.0769		-0.6
C00042	Succinic acid	Carbohydrate	0.146		0.657		0.0686		0.93		0.0121	*	1.587	↓
C14213	Aurin	Unknow	0.146		0.833		0.0507		1.322		0.0188	*	2.155	↓
C00257	Gluconic acid	Carbohydrate	0.0614		1.052		0.497		0.348		0.00674	**	1.4	↓
C19415	Dulcin	Unknow	0.138		0.919		0.0771		1.132		0.0121	*	2.051	↓
C16931	Cinobufagin	Unknow	0.256		0.659		0.0507		1.131		0.0121	*	1.79	↓
C06758	4-Methylbenzaldehyde	Xenobiotics	0.256		0.132		0.0771		0.985		0.0146	*	1.117	↓
C07086	Phenylacetic acid	Amino acid	0.215		0.656		0.249		1.038		0.00979	**	1.695	↓
C07635	Epiandrosterone	Xenobiotics	0.241		0.515		0.122		0.587		0.00674	**	1.102	↓
C00230	Protocatechuic acid	Xenobiotics	0.279		0.578		0.00905		1.81		0.00979	**	2.389	↓
C02804	5-Hydroxypentanoic acid	Unknow	0.366		-0.136		0.00419		-0.935		0.00826	**	-1.071	↑
C14214	Dibutyl phthalate	Xenobiotics	0.403		-1.015		0.138		-1.038		0.0121	*	-2.053	↑
C06502	FAPy-adenine	Unknow	0.0811		-0.942		0.0434		-0.808		0.0146	*	-1.75	↑
